# Supplementary material for: Seed Transmission of Cowpea Mild Mottle Virus in Common Beans in Brazil
Source: Viruses. 2026 Jul 7;18(7):752. doi: 10.3390/v18070752 (PMC13431507; doi:10.3390/v18070752)
Supplement: Supplementary file 1 [file viruses-18-00752-s001.zip]

Archive with 1 entries (1 files):
- viruses-4380719-supplementary.pdf
